# Supplementary material for: 3′RNA Sequencing Accurately Classifies Formalin-Fixed Paraffin-Embedded Uterine Leiomyomas
Source: Cancers (Basel). 2020 Dec 19;12(12):3839. doi: 10.3390/cancers12123839 (PMC7766537; doi:10.3390/cancers12123839)
Supplement: Supplementary file 1 [file cancers-12-03839-s001.zip]

Archive with 2 entries (2 files):
- cancers-1001905_supplementary_conversion/cancers-1001905_Supplementary_conversion.docx
- cancers-1001905_supplementary_conversion/Mehine_Cancers_Supplementary_Table_S2_FINAL.xlsx
